# Supplementary material for: Public perceptions of urgency of severe cases of COVID-19 and inflammatory gastrointestinal disease
Source: PLoS One. 2022 Aug 11;17(8):e0273000. doi: 10.1371/journal.pone.0273000 (PMC9371268; doi:10.1371/journal.pone.0273000)
Supplement: S1 Dataset — (ZIP) [file pone.0273000.s002.zip]

Archive with 1 entries (1 files):
- S2_Dataset_PLOS_ONE.sav
